# Supplementary material for: Abrupt Transition of Nanothermite Reactivity: The Roles of Loading Density, Microstructure and Ingredients
Source: Molecules. 2025 Oct 15;30(20):4101. doi: 10.3390/molecules30204101 (PMC12565809; doi:10.3390/molecules30204101)
Supplement: Supplementary file 1 [file molecules-30-04101-s001.zip]

Archive with 1 entries (1 files):
- molecules-3879887-supplementary.pdf
